# Supplementary material for: Spatial characteristics of nutrient allocation for Picea crassifolia in soil and plants on the eastern margin of the Qinghai-Tibet Plateau
Source: BMC Plant Biol. 2023 Apr 17;23:199. doi: 10.1186/s12870-023-04214-x (PMC10108462; doi:10.1186/s12870-023-04214-x)
Supplement: Supplementary file 1 — Additional file 1. [file 12870_2023_4214_MOESM1_ESM.zip]

Archive with 4 entries (3 files):
- Supplementary table/Table S1.docx
- Supplementary table/Table S2.docx
- Supplementary table/Table S3.docx
- Supplementary table/
